# Supplementary material for: A liquid biopsy approach detects HCC and identifies GJA4 as a potential biomarker for HBV-HCC via plasma cfDNA methylome profiling
Source: Clin Epigenetics. 2025 Jun 11;17:98. doi: 10.1186/s13148-025-01909-w (PMC12160355; doi:10.1186/s13148-025-01909-w)
Supplement: Supplementary file 1 — Additional file1 (XLSX 37 KB) [file 13148_2025_1909_MOESM1_ESM.xlsx]

## Sheet: Sheet1
Supplementary material - Brief information for all participants
Type	Sample ID	Gender	Age	BCLC stage	Subgroup	Anti-viral therapy	AFP(ng/ml)	Date of DNA extraction	Other information	Cohort
Healthy (n=102)	A10	Male	37					2021-04-27		1
	A30	Male	24					2021-05-15		1
	A43	Female	23					2021-06-10		1
	A44	Female	35					2021-06-10		1
	A51	Male	67					2021-06-28		1
	A52	Male	54					2021-07-09		1
	A55	Female	22					2021-07-10		1
	A59	Female	33					2021-07-10		1
	A63	Male	45					2021-07-10		1
	A68	Male	34					2021-07-10		1
	A70	Male	12					2021-07-11		1
	A74	Female	25					2021-07-11		1
	A75	Male	25					2021-07-11		1
	A77	Male	51					2021-07-11		1
	A78	Male	29					2021-07-11		1
	A79	Female	28					2021-07-11		1
	A82	Male	30					2021-07-11		1
	A83	Female	28					2021-07-11		1
	A85	Male	22					2021-07-11		1
	A99	Male	42					2021-07-27		1
	AJ5	Female	60					2021-05-13		1
	A100	Male	35					2021-08-03		1
	A102	Male	52					2021-08-24		1
	A103	Female	26					2021-08-24		1
	A104	Male	26					2021-09-16		1
	A105	Male	59					2021-09-27	With HCC family history	1
	A106	Male	25					2021-11-17		1
	A107	Female	26					2021-11-17		1
	A109	Male	32					2021-11-17		1
	A110	Female	29					2021-11-17		1
	A111	Male	28					2021-11-17		1
	A112	Female	27					2021-11-17		1
	A113	Male	26					2021-11-17		1
	A114	Male	27					2021-11-17		1
	A119	Female	27					2021-11-25		1
	A120	Male	25					2021-11-25		1
	A122	Male	26					2021-11-25		1
	A125	Male	43					2021-11-25		1
	A126	Male	26					2021-11-25		1
	A130	Male	28					2021-11-26		1
	A131	Female	32					2021-11-26		1
	A132	Male	32					2021-11-26		1
	A133	Female	25					2021-11-26		1
	A134	Female	25					2021-11-26		1
	A135	Male	25					2021-11-26		1
	A137	Female	28					2021-11-26		1
	A139	Male	59					2021-12-01		1
	A141	Male	39					2022-03-01		1
	D361	male	66					2022-07-06	With HCC family history	1
	D365	male	68					2022-07-06		1,2 and 3
	D366	male	75					2022-07-06		1,2 and 3
	D375	female	42					2022-07-13		1,2 and 3
	D376	female	48					2022-07-13	With HCC family history	1,2 and 3
	D377	female	52					2022-07-13		1,2 and 3
	D395	female	78					2022-07-13		1,2 and 3
	D400	male	52					2022-07-13		1,2 and 3
	D406	male	64					2022-07-20		1,2 and 3
	D407	male	40					2022-07-20		1,2 and 3
	D408	female	67					2022-07-20		1,2 and 3
	D409	female	64					2022-07-20		1,2 and 3
	D410	male	42					2022-07-20		1,2 and 3
	D413	female	59					2022-07-20		1,2 and 3
	D414	female	65					2022-07-20		1,2 and 3
	D415	female	57					2022-07-20		1,2 and 3
	D416	male	67					2022-07-20		1,2 and 3
	D417	male	70					2022-07-20		1,2 and 3
	D418	female	53					2022-07-20		1,2 and 3
	D419	male	61					2022-07-20		1,2 and 3
	D422	female	72					2022-07-20		1,2 and 3
	D436	female	46					2022-08-03		1,2 and 3
	00120420MP2	Female	54					2023-08-21		4
	RAK000088MP2	Female	40					2023-06-20		4
	00050098MP2	Female	48					2023-06-28		4
	000100073MP2	Male	39					2023-09-14		4
	00120181MP2	Female	41					2023-05-29		4
	000100052MP2	Male	34					2023-09-14		4
	RAK000258MP2	Female	44					2023-09-14		4
	000100003MP2	Male	34					2023-09-14		4
	000100060MP2	Male	51					2023-09-14		4
	RAK000135MP2	Female	41					2023-09-28		4
	00120269MP2	Female	30					2023-08-21		4
	00120126MP2	Male	54					2023-07-07		4
	RAK000129MP2	Female						2023-07-24		4
	00120327MP2	Female	44					2023-06-12		4
	00120204MP2	Female	32					2023-05-29		4
	000100118MP2	Female	58					2023-09-28		4
	00120623MP2	Male	61					2023-08-21		4
	RAK000260MP2	Female	30					2023-09-21		4
	RAK000227MP2	Male	43					2023-08-28		4
	RAK000259MP2	Female						2023-09-14		4
	00120345MP2	Male	58					2023-05-29		4
	00120174MP2	Male	55					2023-06-01		4
	RAK000226MP2	Male	43					2023-08-28		4
	00120043MP2	Male	48					2023-06-01		4
	AJ27MP2	Male	25					2023-09-19		4
	00120260MP2	Female	34					2023-05-29		4
	RAK000228MP2	Female						2023-08-25		4
	RAK000126MP2	Female						2023-06-29		4
	000100051MP2	Female	51					2023-09-14		4
	RAK000252MP2	Female						2023-08-28		4
	00120535MP2	Female	57					2023-08-21		4
	000100094MP2	Male	39					2023-09-14		4
Hepatitis B (n=50)	B42	Female	65			YES		2021-05-15		1
	B60	Male	32			NO		2021-06-10		1
	B64	Male	25			NO		2021-06-25		1
	B68	Female	35			YES		2021-07-13		1
	B70	Male	12			YES		2021-07-16		1
	B71	Female	50			NO		2021-07-16		1
	B73	Female	58			YES		2021-07-23		1
	B74	Female	58			/		2021-07-23		1
	B76	Male	24			NO		2021-07-27		1
	B78	Female	50			YES		2021-08-03		1
	B80	Male	32			YES		2021-08-03		1
	B81	Female	22			NO		2021-08-03		1
	B82	Female	48			NO		2021-08-03		1
	B85	Male	60			YES		2021-08-10		1
	B86	Male	/			/		2021-08-16		1
	B87	Male	/			/		2021-08-16		1
	B89	Male	/			/		2021-08-20		1
	B90	Male	51			YES		2021-08-24		1
	B91	Male	53			NO		2021-08-24		1
	B92	Male	44			YES		2021-09-01		1
	B102	Male	/			/		2021-12-09		1
	B129	Male	39			NO	211.4	2022-04-14		1, 2 and 3
	B130	Male	27			NO	1	2022-04-21		1, 2 and 3
	B133	Female	29			NO	17.1	2022-04-21		1, 2 and 3
	B134	Male	27			YES	13.7	2022-04-28		1, 2 and 3
	B136	Male	40			NO	2.2	2022-04-28		1, 2 and 3
	B138	Male	30			YES	95.2	2022-05-11		1, 2 and 3
	B140	Male	42			NO	2.2	2022-05-11		1, 2 and 3
	B151	Male	25			NO	1.4	2022-05-21		1, 2 and 3
	B155	Male	26			NO	5.2	2022-05-26		1, 2 and 3
	B156	Male	21			YES	9.4	2022-06-06		1, 2 and 3
	B158	Female	50			NO	1.7	2022-06-06		1, 2 and 3
	B159	Male	57			NO	1.2	2022-06-06		1, 2 and 3
	B160	Male	45			YES	1.7	2022-06-09		1, 2 and 3
	B161	Male	43			NO	2.1	2022-06-09		1, 2 and 3
	B163	Male	28			NO	28.5	2022-06-09		1, 2 and 3
	B164	Male	42			NO	3.5	2022-06-09		1, 2 and 3
	B165	Female	51			YES	/	2022-06-09		1, 2 and 3
	B166	Male	31			YES	7.6	2022-06-09		1, 2 and 3
	B167	Female	54			YES	3	2022-06-09	With breast cancer medical history	1, 2 and 3
	B168	Male	34			NO	12	2022-06-17		1, 2 and 3
	B170	Male	39			YES	1.8	2022-06-17		1, 2 and 3
	B171	Male	52			YES	6.2	2022-06-17		1, 2 and 3
	B172	Female	29			NO	5.2	2022-06-17		1, 2 and 3
	B173	Male	28			YES	1.4	2022-06-17		1, 2 and 3
	B174	Male	27			NO	2.4	2022-07-01		1, 2 and 3
	B194	Female	33					2023-06-02		4
	B190	Male	54					2023-06-02		4
	B191	Male	38					2023-06-02		4
	B192	Male	60					2023-06-02		4
Cirrhosis (n=51)	C19	Male	46					2021-05-11		1
	C40	Male	49					2021-06-25		1
	C41	Male	57					2021-06-25		1
	C43	Male	62					2021-07-05		1
	C46	Female	81					2021-07-09		1
	C47	Male	53					2021-07-13		1
	C49	Male	52					2021-07-27		1
	C50	Male	54					2021-07-27		1
	C51	Male	48					2021-08-03		1
	C52	Male	51					2021-08-03		1
	C53	Male	45					2021-08-03		1
	C55	Male	45					2021-08-10		1
	C57	Male	46					2021-08-10		1
	C59	Male	61					2021-08-20		1
	C60	Male	66					2021-08-20		1
	C61	Male	67					2021-08-24		1
	C65	Male	56					2021-09-01		1
	C72	Male	48					2021-09-16		1
	C87	Male	32					2021-11-25		1
	C90	Male	55					2021-11-25		1
	C122	Male	61				4.9	2022-04-28		1, 2 and 3
	C123	Female	70				2	44692	With HCC medical history	1, 2 and 3
	C124	Male	50				2.9	2022-05-11		1, 2 and 3
	C125	Female	41				2.6	2022-05-11		1, 2 and 3
	C127	Female	51				2.6	2022-05-11		1, 2 and 3
	C128	Female	44				1.3	2022-05-11		1, 2 and 3
	C129	Female	55				0.9	2022-05-11	With HCC medical history	1, 2 and 3
	C130	Female	42				2.3	2022-05-11		1, 2 and 3
	C131	Female	40				1.6	2022-05-11		1, 2 and 3
	C132	Male	51				5	2022-05-11		1, 2 and 3
	C134	Male	54				3.9	2022-05-21		1, 2 and 3
	C135	Male	52				1.2	2022-05-21		1, 2 and 3
	C136	Male	66				/	2022-05-21	With HCC medical history	1, 2 and 3
	C137	Male	46				4.8	2022-05-21		1, 2 and 3
	C138	Male	60				1.4	2022-05-21	With HCC medical history	1, 2 and 3
	C139	Male	57				4	2022-05-21		1, 2 and 3
	C140	Male	52				1.2	2022-05-21		1, 2 and 3
	C141	Male	69				1.3	2022-05-21		1, 2 and 3
	C142	Male	59				14	2022-06-06		1, 2 and 3
	C143	Male	73				12.5	2022-06-06	With HCC medical history	1, 2 and 3
	C144	Male	53				4.3	2022-06-06		1, 2 and 3
	C145	Male	49				4.2	2022-06-06		1, 2 and 3
	C146	Male	47				1.2	2022-06-17		1, 2 and 3
	C148	Male	43				1.5	2022-06-17		1, 2 and 3
	C149	Male	49				2.6	2022-06-17		1, 2 and 3
	C206	Male	53					2023-07-27		4
	C204	Male	59					2023-07-27		4
	C205	Male	61					2023-07-27		4
	C202	Female	55					2023-07-27		4
	C203	Female	49					2023-07-27		4
	C200	Male	49					2023-07-13		4
HBV-induced HCC (n=171)	H1	Male	52	B	incipient			2021-03-31		1
	H2	Male	66	A	relapsed			2021-03-31		1
	H3	Male	62	C	incipient			2021-03-31		1
	H4	Male	48	B	incipient			2021-04-02		1
	H5	Male	71	C	incipient			2021-03-31		1
	H7	Male	48	B	incipient			2021-04-07		1
	H8	Male	51	C	incipient			2021-04-10		1
	H9	Female	/	A	incipient			2021-04-10		1
	H10	Female	54	C	relapsed			2021-04-14		1
	H11	Male	52	A	non-relapsed			2021-04-21		1
	H12	Male	52	A	incipient			2021-04-23		1
	H13	Male	41	A	non-relapsed			2021-04-26		1
	H14	Male	81	C	relapsed			2021-04-28		1
	H17	Male	64	A	non-relapsed			2021-05-10		1
	H18	Male	45	A	incipient			2021-05-11		1
	H20	Male	29	B	relapsed			2021-05-15		1
	H26	Male	66	B	incipient			2021-06-11		1
	H30	Male	54	C	relapsed			2021-06-18		1
	H34	Male	55	B	relapsed			2021-06-30		1
	H36	Male	45	C	relapsed			2021-07-05		1
	H37	Male	40	0	non-relapsed			2021-07-09		1
	H38	Male	70	A	relapsed			2021-07-09		1
	H39	Male	51	A	relapsed			2021-07-09		1
	H40	Male	79	A	relapsed			2021-07-13		1
	H41	Female	67	C	relapsed			2021-07-13		1
	H42	Male	57	A	incipient			2021-07-16		1
	H44	Male	74	C	relapsed			2021-07-23		1
	H45	Male	77	C	incipient			2021-08-03		1
	H46	Male	68	D	relapsed			2021-08-03		1
	H48	Male	63	A	non-relapsed			2021-08-03		1
	H49	Male	57	C	relapsed			2021-08-16		1
	H50	Male	61	C	relapsed			2021-08-16		1
	H51	Male	52	C	incipient			2021-08-16		1
	H52	Male	70	B	incipient			2021-08-17		1
	H53	Male	69	C	relapsed			2021-08-17		1
	H54	Male	47	C	non-relapsed			2021-08-20		1
	H55	Male	43	D	incipient			2021-08-20		1
	H56	Male	53	C	/			2021-08-24		1
	H58	Male	49	0	incipient			2021-09-01		1
	H60	Female	43	C	relapsed			2021-09-01		1
	H63	Female	63	B	relapsed			2021-09-07		1
	H64	Female	50	A	relapsed			2021-09-07		1
	H65	Male	70	B	relapsed			2021-09-07		1
	H66	Male	51	A	non-relapsed			2021-09-07		1
	H83	Male	50	0	non-relapsed			2021-10-10		1
	H84	Male	41	C	incipient			2021-10-10		1
	H85	Male	56	C	incipient			2021-10-10		1
	H87	Male	70	C	relapsed			2021-10-10		1
	H87MWGBS	Male	70	C	relapsed	YES	81020	2021-10-10		2 and 3
	H88	Male	51	A	relapsed	YES	27.1	2021-10-21		1, 2 and 3
	H91	Male	63	0	incipient	YES	1.3	2021-10-14		1, 2 and 3
	H93	Male	56	0	non-relapsed			2021-10-27		1
	H93MWGBS	Male	56	0	non-relapsed	YES	30.4	2021-10-27		2 and 3
	H94	Male	62	C	incipient			2021-10-27		1
	H94MWGBS	Male	62	C	incipient	YES	2.5	2021-10-27		2 and 3
	H96	Male	66	D	incipient			2021-10-29		1
	H96MWGBS	Male	66	D	incipient	/	28960	2021-10-29		2 and 3
	H97	Male	58	B	incipient			2021-10-29		1
	H97MWGBS	Male	58	B	incipient	NO	102.9	2021-10-29		2 and 3
	H98	Male	50	C	incipient			2021-10-29		1
	H98MWGBS	Male	50	C	incipient	YES	77.6	2021-10-29		2 and 3
	H99	Male	68	D	relapsed			2021-10-29		1
	H99MWGBS	Male	68	D	relapsed	YES	25640	2021-10-29		2 and 3
	H100	Male	48	D	incipient			2021-11-03		1
	H100MWGBS	Male	49	D	incipient	NO	47	2021-11-03		2 and 3
	H102	Male	80	D	incipient			2021-11-03		1
	H103	Male	45	0	incipient			2021-11-03		1
	H103MWGBS	Male	46	0	incipient	YES	8.8	2021-11-03		2 and 3
	H104	Female	71	D	relapsed			2021-11-03		1
	H104MWGBS	Female	71	D	relapsed	YES	80.5	2021-11-03		2 and 3
	H105	Male	69	0	non-relapsed			2021-11-03		1
	H106	Female	71	D	relapsed			2021-11-17		1
	H106MWGBS	Female	72	D	relapsed	YES	169.7	2021-11-17		2 and 3
	H107	Female	72	A	incipient			2021-11-17		1
	H107MWGBS	Female	73	A	incipient	NO	2.6	2021-11-17		2 and 3
	H108	Male	64	B	relapsed			2021-11-17		1
	H108MWGBS	Male	65	B	relapsed	YES	8.3	2021-11-17		2 and 3
	H110	Male	65	C	relapsed			2021-11-25		1
	H110MWGBS	Male	66	C	relapsed	YES	300	2021-11-25		2 and 3
	H111	Male	48	C	relapsed			2021-11-25		1
	H111MWGBS	Male	49	C	relapsed	YES	475.3	2021-11-25		2 and 3
	H112	Male	55	A	non-relapsed			2021-12-01		1
	H113	Male	70	B	incipient			2021-12-01		1
	H113MWGBS	Male	71	B	incipient	NO	/	2021-12-01		2 and 3
	H114	Male	72	C	incipient			2021-12-09		1
	H114MWGBS	Male	73	C	incipient	YES	37572.4	2021-12-09		2 and 3
	H116	Male	68	D	/			2021-12-09		1
	H116MWGBS	Male	69	D	/	YES	1.1	2021-12-09		2 and 3
	H120	Male	59	C	incipient			2022-01-14		1
	H120MWGBS	Male	60	C	incipient	YES	1.1	2022-01-14		2 and 3
	H121	Male	44	C	incipient			2022-01-14		1
	H121MWGBS	Male	45	C	incipient	YES	7.9	2022-01-14		2 and 3
	H131	Male	42	A	incipient	YES	22.9	2022-04-02		1, 2 and 3
	H133	Male	65	A	relapsed	YES	7.7	2022-04-02		1
	H135	Male	40	B	incipient	YES	72.7	2022-04-02		1, 2 and 3
	H136	Male	69	D	non-relapsed	YES	31.8	2022-04-15		1, 2 and 3
	H137	Male	68	A	incipient	YES	3.5	2022-04-15		1, 2 and 3
	H138	Male	66	A	relapsed	YES	1129.8	2022-04-15		1, 2 and 3
	H139	Male	67	C	incipient	YES	681	2022-04-15		1, 2 and 3
	H140	Male	55	A	relapsed	YES	2.8	2022-04-15		1, 2 and 3
	H141	Male	59	B	relapsed	YES	8.3	2022-04-21		1, 2 and 3
	H142	Male	75	B	relapsed	YES	430	2022-04-27		1, 2 and 3
	H143	Male	60	C	incipient	/	>400000	2022-04-27		1, 2 and 3
	H144	Male	62	A	non-relapsed	YES	2.5	2022-04-27		1, 2 and 3
	H146	Male	54	A	non-relapsed	YES	1.5	2022-04-27		1, 2 and 3
	H147	Male	54	A	non-relapsed	YES	2.4	2022-04-27		1, 2 and 3
	H148	Male	63	B	incipient	YES	60065.1	2022-04-28		1, 2 and 3
	H150	Male	54	B	relapsed	YES	2.4	2022-05-11		1, 2 and 3
	H151	Male	63	C	relapsed	YES	4157.7	2022-05-11		1, 2 and 3
	H153	Male	85	D	incipient	YES	28629.5	2022-05-11		1, 2 and 3
	H154	Male	59	C	relapsed	YES	10	2022-05-11		1, 2 and 3
	H156	Male	70	D	non-relapsed	YES	10	2022-05-21		1, 2 and 3
	H157	Male	53	C	relapsed	YES	3.7	2022-05-21		1, 2 and 3
	H158	Male	78	B	relapsed	YES	515.7	2022-05-26		1, 2 and 3
	H159	Male	70	A	incipient	YES	17.9	2022-05-26		1, 2 and 3
	H162	Female	46	C	non-relapsed	YES	8.2	2022-06-09		1, 2 and 3
	H163	Male	47	B	incipient	NO	438600	2022-06-09		1, 2 and 3
	H164	Male	48	A	non-relapsed	YES	1.6	2022-06-17		1, 2 and 3
	H165	Male	41	C	incipient	YES	5.1	2022-06-17		1, 2 and 3
	H166	Female	54	0	non-relapsed	YES	2.7	2022-06-17		1, 2 and 3
	H167	Male	57	D	incipient	YES	2	2022-06-17		1, 2 and 3
	H169	Male	62	D	relapsed	YES	/	2022-07-01		1, 2 and 3
	H170	Male	49	C	incipient	NO	21259.9	2022-07-01		1, 2 and 3
	H171	Female	80	A	incipient	NO	358.9	2022-07-01		1, 2 and 3
	H174	Male	47	C	relapsed	YES	5.9	2022-07-07		1, 2 and 3
	H175	Male	63	C	relapsed	YES	624.8	2022-07-07		1, 2 and 3
	H176	Male	66	A	relapsed	/	5.8	2022-07-07		1, 2 and 3
	H177	Male	50	0	non-relapsed	YES	7.1	2022-07-14		1, 2 and 3
	H179	Female	66	0	non-relapsed	YES	1.9	2022-07-14		1, 2 and 3
	H180	Male	72	0	non-relapsed	YES	1.7	2022-07-14		1, 2 and 3
	H181	Male	80	B	relapsed	YES	50.9	2022-07-14		1, 2 and 3
	H183	Male	41	A	incipient		/	2022-07-14		1, 2 and 3
	H184	Male	66	0	incipient	/	/	2022-07-14		1, 2 and 3
	H187	Male	31	C	incipient	NO	1692600	2022-07-14		1, 2 and 3
	H189	Male	64	C	relapsed	YES	20270	2022-07-14		1, 2 and 3
	H190	Male	36	D	relapsed	YES	732.7	2022-08-10		1, 2 and 3
	H191	Male	47	C	incipient	NO	128.5	2022-08-10		1, 2 and 3
	H193	Male	66	C	relapsed	YES	1.3	2022-08-10		1, 2 and 3
	H195	Male	65	C	incipient	NO	98217.1	2022-08-10		1, 2 and 3
	H233	Male	76	O	incipient	NO	127.9	2023-10-12		4
	H201	Male	55	A	incipient	YES	1.2	2023-04-20		4
	H208	Female	73	A	relapsed	NO	5.9	2023-08-18		4
	H206	Female	33	A	relapsed	YES	7.3	2023-08-18		4
	H213	Male	50	A	relapsed	YES	6.2	2023-08-31		4
	H216	Male	85	A	relapsed	YES	1.4	2023-09-06		4
	H219	Male	33	A	relapsed	YES	1.5	2023-09-18		4
	H221	Female	75	A	relapsed	YES	3.7	2023-09-18		4
	H222	Male	59	A	relapsed	YES	5.6	2023-09-19		4
	H224	Male	32	A	relapsed	YES	38879.5	2023-09-20		4
	H230	Female	42	A	relapsed	YES	7218	2023-09-28		4
	H204	Male	64	B	incipient	YES	1463.3	2023-06-02		4
	H205	Male	65	B	incipient	YES	2.2	2023-06-08		4
	H209	Male	61	B	relapsed	YES	2.1	2023-08-24		4
	H215	Male	66	B	relapsed	YES	17.8	2023-09-06		4
	H220	Male	73	B	relapsed	YES	666.7	2023-09-18		4
	H223	Male	55	B	relapsed	YES	3.7	2023-09-19		4
	H443	Male	67	B	relapsed	YES	/	2023-10-26		4
	H203	Male	50	C	incipient	YES	0.5	2023-05-18		4
	H212	Male	66	C	incipient	NO	72.9	2023-08-31		4
	H217	Male	59	C	relapsed	YES	30.4	2023-09-06		4
	H218	Male	52	c	relapsed	YES	1055.3	2023-09-18		4
	H227	Female	48	c	relapsed	YES	73.3	2023-09-21		4
	H229	Female	53	C	relapsed	YES	0.7	2023-09-28		4
	H232	Male	59	C	incipient	YES	/	2023-10-12		4
	H241	Male	67	C	incipient	YES	10.1	2023-10-19		4
	H445	Male	45	C	incipient	NO	1.6	2023-10-26		4
	H447	Male	69	C	incipient	YES	206.2	2023-10-26		4
	H450	Male	67	C	incipient	NO	2316.6	2023-10-26		4
	H207	Male	66	D	relapsed	YES	169	2023-08-18		4
	H211	Male	47	D	relapsed	YES		2023-08-24		4
	H237	Female	68	D	relapsed	YES	11170	2023-10-12		4
