# Supplementary material for: A liquid biopsy approach detects HCC and identifies GJA4 as a potential biomarker for HBV-HCC via plasma cfDNA methylome profiling
Source: Clin Epigenetics. 2025 Jun 11;17:98. doi: 10.1186/s13148-025-01909-w (PMC12160355; doi:10.1186/s13148-025-01909-w)
Supplement: Supplementary file 2 — Additional file2 (XLS 66 KB) [file 13148_2025_1909_MOESM2_ESM.xls]

## Sheet: QC
Samples	Raw reads	Raw bases	clean reads	Q20(%)	Q30(%)	Clean bases	clean rate(%)	GC_content	Map_rate	Average_depth	Coverage(>=1x)	Capture_rate
H131Mp2	20511292	2030000000	8055088	738732958(98.3049%)	709858042(94.4625%)	751000000	37.01	0.374317	0.7451	403.69	0.9176	0.2891
H194Mp2	51172780	5070000000	36613758	3371346088(97.0377%)	3128248438(90.0406%)	3470000000	68.58	0.317604	0.744	431.01	0.9937	0.0729
H106Mp2	73506764	7280000000	63713966	5967772016(97.0852%)	5560237410(90.4553%)	6150000000	84.47	0.288208	0.8323	432.59	0.997	0.0396
H154Mp2	18692848	1850000000	8027264	742449964(97.2555%)	697197812(91.3278%)	763000000	41.25	0.328274	0.8149	436.09	0.9691	0.3047
B172Mp2	48653492	4820000000	43513538	4139117280(97.0195%)	3843186702(90.083%)	4270000000	88.57	0.287832	0.751	442.24	0.9968	0.0589
D416Mp2	14970866	1480000000	8996686	836045564(95.8587%)	775288814(88.8925%)	872000000	58.85	0.331637	0.8013	449.96	0.9841	0.2904
D415Mp2	15067302	1490000000	8494448	780095294(96.0518%)	727273522(89.5479%)	812000000	54.45	0.334604	0.7993	462.41	0.9828	0.3113
D376Mp2	53113678	5260000000	22722168	1840363068(97.0356%)	1734174102(91.4367%)	1900000000	36.07	0.410348	0.6201	464.96	0.9843	0.1265
H137Mp2	72167706	7140000000	59259366	5650153666(97.4113%)	5292398318(91.2434%)	5800000000	81.18	0.304551	0.7073	469.77	0.9937	0.0472
H153Mp2	77725474	7690000000	70857764	6695969106(96.6978%)	6177297406(89.2075%)	6920000000	89.99	0.278047	0.7431	484.93	0.9962	0.0407
B168Mp2	97273618	9630000000	64481342	6007399148(96.632%)	5589005714(89.9019%)	6220000000	64.56	0.297056	0.7381	498.38	0.9915	0.0454
D414Mp2	18132514	1800000000	11972230	1098553218(95.9871%)	1017433084(88.8991%)	1140000000	63.76	0.332007	0.7862	506.92	0.9894	0.2433
H174Mp2	24908662	2470000000	14597328	1355304346(97.0054%)	1267382214(90.7124%)	1400000000	56.66	0.316902	0.7801	512.45	0.9828	0.2005
D413Mp2	43796296	4340000000	17127506	1547409766(97.3603%)	1467243374(92.3164%)	1590000000	36.66	0.340913	0.7256	515.24	0.9918	0.177
H195Mp2	64571332	6390000000	49445796	4555726362(97.4654%)	4279618162(91.5583%)	4670000000	73.12	0.317227	0.744	517.57	0.9952	0.0651
H99Mp2	83626066	8280000000	75249268	7095545152(96.8563%)	6547804198(89.3795%)	7330000000	88.49	0.286016	0.8098	527.12	0.9981	0.0408
C143Mp2	57379606	5680000000	19688178	1635583358(97.54%)	1554570346(92.7087%)	1680000000	29.52	0.379688	0.6388	551.1	0.9867	0.1702
H147Mp2	24756388	2450000000	10867864	994329576(97.1231%)	929433008(90.7842%)	1020000000	41.77	0.327992	0.7918	561.64	0.977	0.2937
H113Mp2	91020800	9010000000	83535214	7902916310(96.9501%)	7359413194(90.2826%)	8150000000	90.46	0.286473	0.8237	568.83	0.9973	0.0396
D418Mp2	16758918	1660000000	12935998	1209916766(96.0096%)	1123372708(89.1421%)	1260000000	75.96	0.318859	0.8312	579.45	0.9891	0.2558
H191Mp2	64516216	6390000000	47708552	4384648848(97.3574%)	4105048954(91.1491%)	4500000000	70.51	0.317611	0.7317	581.78	0.9949	0.0765
H103Mp2	108000000	10700000000	100000000	9432607676(96.3624%)	8548022228(87.3256%)	9790000000	91.65	0.283953	0.7994	642.93	0.9983	0.0376
B134Mp2	27745910	2750000000	12312564	1151805512(97.2301%)	1077631496(90.9687%)	1180000000	43.13	0.316423	0.818	647.07	0.9701	0.2925
D377Mp2	58003420	5740000000	33347970	2851752578(96.5961%)	2661916798(90.1659%)	2950000000	51.41	0.373701	0.7129	650.86	0.9917	0.1164
H139Mp2	137000000	13600000000	127000000	12133499466(97.6533%)	11448230944(92.1381%)	12400000000	91.35	0.306234	0.6006	660.79	0.9937	0.0321
C145Mp2	22472262	2220000000	16499826	1554997034(96.8587%)	1444737576(89.9908%)	1610000000	72.16	0.300553	0.8263	666.82	0.9955	0.2265
H75Mp2	88107956	8720000000	60410356	5643909166(97.0832%)	5270667856(90.6629%)	5810000000	66.65	0.323513	0.7811	668.64	0.997	0.065
H196Mp2	98705308	9770000000	67523014	6198320684(97.3392%)	5800728690(91.0954%)	6370000000	65.16	0.324676	0.7034	669.9	0.9961	0.0624
H181Mp2	114000000	11300000000	104000000	9826111316(96.8029%)	9066898488(89.3234%)	10200000000	89.85	0.295735	0.7805	688.8	0.9987	0.0391
C134Mp2	27044238	2680000000	15695610	1434728414(97.1239%)	1351079532(91.4612%)	1480000000	55.17	0.33592	0.7852	689.78	0.9899	0.2522
B165Mp2	29759516	2950000000	16958168	1559065648(97.1101%)	1467395202(91.4002%)	1610000000	54.49	0.32316	0.8118	696.85	0.9925	0.233
D417Mp2	18925234	1870000000	12942754	1211502748(96.2044%)	1129860036(89.7213%)	1260000000	67.21	0.32769	0.8292	699.04	0.9898	0.3086
H190Mp2	101000000	10000000000	65888772	5905099310(97.2452%)	5510399484(90.7453%)	6070000000	60.54	0.325801	0.7273	702.76	0.9963	0.0678
H138Mp2	23460534	2320000000	14282120	1350750566(97.1646%)	1259812174(90.6231%)	1390000000	59.85	0.315492	0.8017	709.34	0.9871	0.2806
H167Mp2	91848434	9090000000	77481048	7297178480(96.8119%)	6751955404(89.5784%)	7540000000	82.89	0.313354	0.7379	732.1	0.9984	0.0574
H183Mp2	25923012	2570000000	17065942	1606507928(98.1752%)	1541692618(94.2143%)	1640000000	63.76	0.36225	0.7907	742.94	0.9564	0.2508
D436Mp2	30156604	2990000000	16799948	1552823180(97.2962%)	1477136450(92.5539%)	1600000000	53.46	0.334322	0.785	757.85	0.9896	0.2587
D419Mp2	24848686	2460000000	14934372	1392897994(96.1309%)	1299761554(89.7031%)	1450000000	58.9	0.327174	0.8267	799.76	0.9869	0.3038
H91Mp2	30261298	3000000000	19181750	1755650212(97.0058%)	1649169324(91.1223%)	1810000000	60.41	0.333769	0.8059	819.03	0.9934	0.2439
B170Mp2	40352022	3990000000	28713288	2706859320(97.1328%)	2537403888(91.0521%)	2790000000	69.76	0.298791	0.8246	889.57	0.9936	0.1723
H177Mp2	73494276	7280000000	36965616	3136281100(96.6652%)	2935233364(90.4686%)	3240000000	44.59	0.385723	0.6699	895.66	0.9868	0.1457
H114Mp2	126000000	12500000000	120000000	11394304134(96.7957%)	10566259216(89.7614%)	11800000000	94.13	0.273974	0.7913	912.61	0.9984	0.0445
H170Mp2	69849590	6920000000	28673186	2554796734(97.3707%)	2415341276(92.0556%)	2620000000	37.94	0.33598	0.7412	930.52	0.9854	0.1861
B160Mp2	48287074	4780000000	22445938	1943664230(97.5434%)	1847409206(92.7128%)	1990000000	41.68	0.368068	0.7149	939.06	0.9918	0.2474
C131Mp2	37163866	3680000000	22555048	2069435958(97.2069%)	1950003600(91.5968%)	2130000000	57.86	0.330965	0.7876	944.31	0.9915	0.2396
H169Mp2	88924900	8800000000	71907050	6713406844(96.766%)	6213952056(89.567%)	6940000000	78.81	0.3017	0.7484	969.13	0.9981	0.0812
H150Mp2	27880150	2760000000	17195524	1610814394(96.8942%)	1497054748(90.0513%)	1660000000	60.23	0.319337	0.8365	974.05	0.9889	0.3159
H104Mp2	27524428	2720000000	23233788	2175007184(96.1929%)	2004300486(88.6431%)	2260000000	82.98	0.307849	0.8302	980.78	0.9974	0.2421
C138Mp2	63002576	6240000000	32441436	2898840658(97.1298%)	2730413366(91.4864%)	2980000000	47.85	0.338187	0.7692	1015.06	0.994	0.181
C144Mp2	85903184	8500000000	37815616	3272797328(97.188%)	3079106312(91.4362%)	3370000000	39.6	0.353181	0.7156	1041.03	0.9933	0.1631
C140Mp2	68302276	6760000000	44431104	4034719066(97.3108%)	3812409954(91.9491%)	4150000000	61.32	0.332976	0.8152	1105.92	0.9946	0.1415
H178Mp2	82284390	8150000000	40999934	3544131366(96.5406%)	3301976930(89.9445%)	3670000000	45.07	0.3568	0.7236	1117.2	0.9937	0.1623
B159Mp2	41841240	4140000000	22003100	1981783574(97.155%)	1861950280(91.2803%)	2040000000	49.24	0.351517	0.7768	1129.75	0.9926	0.2946
H93Mp2	38653114	3830000000	27443310	2518932504(97.0774%)	2368628074(91.2848%)	2590000000	67.81	0.340187	0.7901	1153.59	0.9905	0.2418
H141Mp2	32344176	3200000000	27593284	2599152734(96.7026%)	2433609336(90.5434%)	2690000000	83.94	0.297395	0.827	1162.13	0.9971	0.2373
D406Mp2	38815142	3840000000	24938338	2328067822(96.8375%)	2194407706(91.2778%)	2400000000	62.56	0.330628	0.7736	1168.08	0.9953	0.2707
B158Mp2	64540506	6390000000	36883856	3259441852(97.0848%)	3060239866(91.1514%)	3360000000	52.54	0.349244	0.7584	1202.25	0.9955	0.1924
H171Mp2	50443298	4990000000	30715668	2844819392(97.532%)	2705276432(92.7479%)	2920000000	58.41	0.333656	0.8246	1250.88	0.9912	0.2274
D409Mp2	38508564	3810000000	21942724	2050829806(96.993%)	1947581144(92.1099%)	2110000000	55.46	0.335781	0.796	1311.93	0.9942	0.3438
B133Mp2	57854090	5730000000	36644156	3457813232(96.987%)	3249614340(91.1473%)	3570000000	62.25	0.310487	0.8147	1313.05	0.9917	0.2046
D375Mp2	60708184	6010000000	35775068	3129250820(96.2792%)	2905732430(89.4021%)	3250000000	54.08	0.373717	0.7204	1324.96	0.9898	0.2194
D400Mp2	79612090	7880000000	44561774	4130491328(97.4053%)	3915207078(92.3285%)	4240000000	53.8	0.328824	0.7631	1390.45	0.9919	0.1808
B129Mp2	36076248	3570000000	23331806	2215205510(96.998%)	2094215846(91.7002%)	2280000000	63.94	0.316525	0.8494	1398.71	0.9899	0.3351
H180Mp2	49284772	4880000000	38682558	3587431288(96.8375%)	3345767582(90.3142%)	3700000000	75.93	0.325286	0.8141	1484.02	0.9975	0.2191
C136Mp2	84671942	8380000000	53326838	4769659166(96.858%)	4441711470(90.1983%)	4920000000	58.75	0.341418	0.7446	1487.38	0.9964	0.165
B161Mp2	104000000	10200000000	57674764	5137550832(97.3722%)	4849903736(91.9204%)	5280000000	51.48	0.340541	0.7065	1488.14	0.9966	0.1512
H175Mp2	50373620	4990000000	32943914	3039021614(97.5099%)	2885284942(92.5771%)	3120000000	62.5	0.324478	0.7924	1490.68	0.9918	0.2577
H188Mp2	68082878	6740000000	34440632	3176032066(97.5554%)	3026021466(92.9476%)	3260000000	48.3	0.340395	0.7942	1513.91	0.9914	0.2512
C142Mp2	30711788	3040000000	24340358	2299836140(97.1601%)	2146535400(90.6836%)	2370000000	77.85	0.306591	0.8539	1518.29	0.9932	0.3379
H162Mp2	55849602	5530000000	35032746	3282641740(96.8312%)	3087388258(91.0716%)	3390000000	61.31	0.317419	0.7814	1579.6	0.9898	0.2569
D408Mp2	61076626	6050000000	46149566	4371661318(97.1546%)	4130535214(91.7959%)	4500000000	74.42	0.312329	0.8033	1580.97	0.9952	0.1958
H159Mp2	53265122	5270000000	27921982	2561487916(97.3283%)	2406579614(91.4423%)	2630000000	49.91	0.355765	0.7955	1625.14	0.9914	0.3207
C128Mp2	41157198	4070000000	24943560	2339386330(97.2459%)	2194836106(91.2371%)	2410000000	59.04	0.331411	0.8389	1638.83	0.9868	0.3652
D410Mp2	56238900	5570000000	42098128	3977620530(96.9164%)	3740325914(91.1346%)	4100000000	73.71	0.319901	0.7923	1653.82	0.9975	0.2275
H158Mp2	44272000	4380000000	24561940	2275327162(97.3455%)	2142681450(91.6705%)	2340000000	53.33	0.354066	0.8317	1684.19	0.9937	0.3753
H94Mp2	44534498	4410000000	34222968	3148167242(97.0523%)	2971233206(91.5978%)	3240000000	73.57	0.352794	0.7974	1732.69	0.9926	0.2914
H172Mp2	92213448	9130000000	48793644	4468514880(97.2534%)	4210970494(91.6482%)	4590000000	50.33	0.314459	0.7731	1733.53	0.9937	0.2048
C129Mp2	43205104	4280000000	27392326	2599920124(97.2624%)	2437428926(91.1836%)	2670000000	62.49	0.323797	0.8624	1811.52	0.9864	0.3663
C137Mp2	97029868	9610000000	50764136	4451686002(97.2089%)	4191131004(91.5193%)	4580000000	47.67	0.355638	0.7308	1822.39	0.9963	0.2114
B163Mp2	61502164	6090000000	48015056	4464353916(96.905%)	4168262658(90.4779%)	4610000000	75.66	0.32094	0.7912	1869.77	0.9975	0.2243
B151Mp2	121000000	12000000000	65195164	5769081930(97.1308%)	5413792548(91.149%)	5940000000	49.68	0.34581	0.7535	1912.69	0.9963	0.1727
B138Mp2	79075350	7830000000	46782514	4393564492(97.1039%)	4148278406(91.6827%)	4520000000	57.8	0.320136	0.778	1947.85	0.9922	0.2378
H116Mp2	35021258	3470000000	28878530	2718689816(96.3607%)	2549417346(90.3611%)	2820000000	81.38	0.320888	0.8823	1968.27	0.9965	0.38
H173Mp2	60430136	5980000000	45844590	4321085832(97.1764%)	4066894430(91.46%)	4450000000	74.33	0.320392	0.8378	2105.85	0.993	0.2558
B140Mp2	45440356	4500000000	31899142	2996422318(97.2017%)	2806478658(91.0401%)	3080000000	68.53	0.325423	0.8479	2161.56	0.9878	0.3745
H108Mp2	61419848	6080000000	56275428	5282830348(96.3203%)	4898247782(89.3083%)	5480000000	90.2	0.309915	0.8421	2282.82	0.9979	0.2305
D395Mp2	81937286	8110000000	63676950	5988844102(97.3515%)	5675314794(92.2549%)	6150000000	75.84	0.317228	0.8091	2313.66	0.9946	0.2069
H166Mp2	47848034	4740000000	35632966	3355787960(97.2091%)	3145082546(91.1055%)	3450000000	72.88	0.350855	0.839	2393.56	0.9941	0.3678
B136Mp2	53474694	5290000000	36527678	3448793922(97.531%)	3254274468(92.0301%)	3540000000	66.79	0.321039	0.8463	2402.6	0.9891	0.3634
H165Mp2	60622202	6000000000	37879652	3555187930(97.6125%)	3370825116(92.5505%)	3640000000	60.69	0.341957	0.8444	2413.25	0.9925	0.3437
H192Mp2	76132228	7540000000	47845984	4457651864(97.623%)	4248705350(93.0471%)	4570000000	60.58	0.350398	0.8205	2480.96	0.9945	0.2947
C148Mp2	77860690	7710000000	71255278	6765417134(96.9243%)	6299002904(90.2422%)	6980000000	90.55	0.293771	0.8325	2492.68	0.9972	0.1956
D366Mp2	105000000	10400000000	70334606	6251865796(97.2172%)	5899062708(91.7311%)	6430000000	61.75	0.340684	0.7887	2495.34	0.9971	0.2081
B167Mp2	106000000	10500000000	86814232	8213227520(97.1469%)	7742504796(91.5791%)	8450000000	80.29	0.303151	0.8178	2646.96	0.9946	0.1719
H111Mp2	73287960	7260000000	65673218	6197818736(96.6627%)	5806412896(90.5583%)	6410000000	88.37	0.299718	0.8524	2655.01	0.9974	0.2263
B166Mp2	89016538	8810000000	75586840	7103611816(97.3928%)	6727615460(92.2377%)	7290000000	82.76	0.320274	0.8369	2681.11	0.9973	0.1998
B174Mp2	84533482	8370000000	77619272	7359411246(97.1419%)	6934695848(91.5358%)	7580000000	90.53	0.318167	0.8371	2814.16	0.9971	0.2031
H148Mp2	80218954	7940000000	76390174	7247664590(96.7393%)	6789452808(90.6232%)	7490000000	94.34	0.291301	0.8293	2827.75	0.998	0.2076
H110Mp2	61867652	6120000000	51864962	4860341808(96.3609%)	4545109564(90.1111%)	5040000000	82.35	0.309986	0.8677	2901.46	0.998	0.3122
C122Mp2	54754452	5420000000	43672106	4147409946(97.2171%)	3892154282(91.2338%)	4270000000	78.7	0.322572	0.8565	2907.27	0.9924	0.3658
H151Mp2	61626366	6100000000	50404460	4798868178(97.0135%)	4472239564(90.4104%)	4950000000	81.08	0.314307	0.8498	3165.81	0.9907	0.3498
C130Mp2	77547824	7680000000	49497326	4666053202(97.209%)	4363783834(90.9117%)	4800000000	62.52	0.328312	0.8493	3213.33	0.9922	0.3576
H179Mp2	144000000	14200000000	107000000	9513279134(96.0164%)	8760382308(88.4175%)	9910000000	69.74	0.34639	0.7951	3299.71	0.9972	0.1838
C124Mp2	69499732	6880000000	61187420	5831163342(97.2812%)	5481611910(91.4496%)	5990000000	87.12	0.314911	0.8597	3320.98	0.9924	0.2983
D422Mp2	97143334	9620000000	72143874	6672303192(97.428%)	6344448632(92.6407%)	6850000000	71.21	0.347754	0.8271	3357.73	0.9955	0.2655
H120Mp2	77892706	7710000000	67435742	6366024290(96.4554%)	5950902106(90.1657%)	6600000000	85.59	0.296297	0.88	3398.59	0.999	0.2822
H187Mp2	89463266	8860000000	70313752	6619183412(97.6683%)	6322726884(93.294%)	6780000000	76.52	0.340752	0.8449	3463.8	0.9921	0.2749
B155Mp2	135000000	13300000000	108000000	9998269350(97.3633%)	9439841962(91.9253%)	10300000000	77.02	0.326702	0.7911	3469.64	0.998	0.1832
H189Mp2	108000000	10700000000	90876470	8588319162(97.2808%)	8128905392(92.077%)	8830000000	82.68	0.333269	0.8097	3498.77	0.9943	0.2188
B173Mp2	342000000	33900000000	333000000	31782959956(97.0536%)	29482610638(90.0292%)	32700000000	96.73	0.284792	0.684	3506.92	0.9999	0.063
H121Mp2	94783366	9380000000	81551318	7679037944(96.4757%)	7162157158(89.9819%)	7960000000	84.82	0.290967	0.8889	3506.96	0.9987	0.2398
C127Mp2	64284728	6360000000	49558002	4704985652(97.2422%)	4422336804(91.4004%)	4840000000	76.03	0.324374	0.8702	3609.85	0.9907	0.3977
C139Mp2	186000000	18500000000	149000000	13946831354(97.4453%)	13212225882(92.3126%)	14300000000	77.55	0.323542	0.8353	3738.98	0.9976	0.1414
H96Mp2	116000000	11500000000	104000000	9760128276(96.7728%)	9103619040(90.2634%)	10100000000	87.81	0.31256	0.8668	3822.98	0.9981	0.2061
H176Mp2	170000000	16800000000	136000000	12799592798(97.4649%)	12120268264(92.292%)	13100000000	78.13	0.306606	0.8137	3966.74	0.9969	0.1642
D407Mp2	109000000	10800000000	77777768	7317735112(96.7761%)	6904881422(91.3162%)	7560000000	70.16	0.327059	0.7986	4010	0.9981	0.2956
B130Mp2	115000000	11400000000	84596166	8021112722(97.1306%)	7600926196(92.0425%)	8260000000	72.41	0.314664	0.7954	4042.66	0.9955	0.27
B171Mp2	197000000	19500000000	181000000	17265523582(97.1115%)	16156528460(90.8739%)	17800000000	90.94	0.291963	0.8151	4163.38	0.9978	0.1276
B156Mp2	131000000	13000000000	94824608	8706518468(97.5021%)	8272859476(92.6456%)	8930000000	68.7	0.337433	0.7986	4176.15	0.9982	0.2542
H157Mp2	128000000	12600000000	113000000	10850276660(97.9663%)	10321905722(93.1957%)	11100000000	87.58	0.29793	0.8733	4316.31	0.9952	0.2086
D365Mp2	192000000	19000000000	152000000	13817567692(96.0818%)	12699215004(88.3053%)	14400000000	75.61	0.32716	0.8203	4327.47	0.9978	0.1636
H98Mp2	94000362	9310000000	77993366	7294776142(96.2285%)	6778865670(89.4229%)	7580000000	81.46	0.314855	0.8606	4490.4	0.9986	0.3216
H87Mp2	132000000	13100000000	126000000	11914875014(96.9743%)	11198678114(91.1452%)	12300000000	94.01	0.320502	0.8581	4594.51	0.9975	0.2054
C146Mp2	73091796	7240000000	60606256	5748533324(97.3768%)	5403519298(91.5324%)	5900000000	81.58	0.308323	0.8873	4758.9	0.9984	0.4229
B164Mp2	138000000	13700000000	125000000	11854776952(97.0132%)	11110386766(90.9215%)	12200000000	89.13	0.312894	0.8139	4832.89	0.9975	0.2181
H135Mp2	129000000	12700000000	117000000	11133310752(97.1989%)	10480505834(91.4996%)	11500000000	89.86	0.300921	0.8672	4849.1	0.9963	0.2281
H88Mp2	133000000	13200000000	124000000	11769087828(97.1198%)	11078379676(91.42%)	12100000000	92.03	0.320308	0.8597	5107.05	0.9985	0.2314
H193Mp2	129000000	12800000000	110000000	10359273160(97.2174%)	9753743968(91.5348%)	10700000000	83.57	0.344624	0.8364	5119.26	0.9973	0.2664
C123Mp2	101000000	10000000000	89475572	8551543470(97.535%)	8080050052(92.1573%)	8770000000	87.26	0.314192	0.8575	5142.04	0.9924	0.3159
H164Mp2	97610868	9660000000	86676392	8267521114(97.3814%)	7775318584(91.5838%)	8490000000	87.85	0.340491	0.8266	5178.48	0.9973	0.3281
H146Mp2	91961352	9100000000	81902746	7820875904(97.1037%)	7325656094(90.9551%)	8050000000	88.47	0.31716	0.8443	5315.89	0.9948	0.3607
C149Mp2	163000000	16100000000	147000000	13914626412(96.7555%)	12977128776(90.2366%)	14400000000	89.33	0.293057	0.8857	5345.7	0.9984	0.1984
H97Mp2	139000000	13800000000	128000000	12199234268(97.0008%)	11444194542(90.9972%)	12600000000	91.26	0.304045	0.8949	5490.9	0.9985	0.2353
C141Mp2	175000000	17300000000	137000000	12721067730(97.3209%)	12011243780(91.8904%)	13100000000	75.34	0.332763	0.8127	6150.42	0.9981	0.2565
C132Mp2	110000000	10900000000	97740632	9367941242(97.4291%)	8818769888(91.7175%)	9620000000	88.55	0.323626	0.8509	6273.93	0.9968	0.354
H142Mp2	129000000	12800000000	118000000	11289227000(97.2811%)	10599900000(91.341%)	11600000000	90.55	0.312621	0.8525	6470.05	0.9964	0.3035
H140Mp2	137000000	13600000000	117000000	11174202158(97.4118%)	10499344220(91.5287%)	11500000000	84.45	0.319505	0.8292	6544.12	0.9968	0.3099
H156Mp2	162000000	16000000000	154000000	14706802766(97.3415%)	13873401058(91.8253%)	15100000000	94.34	0.299174	0.8467	6664.18	0.9978	0.2397
H143Mp2	159000000	15700000000	152000000	14496271154(96.878%)	13482030704(90.0999%)	15000000000	95.17	0.315002	0.7769	6726.96	0.9989	0.2517
H136Mp2	109000000	10800000000	90421884	8661959944(97.4704%)	8177732340(92.0216%)	8890000000	82.53	0.32833	0.8658	6851.21	0.9942	0.4196
C125Mp2	117000000	11500000000	100000000	9545245556(97.235%)	8951356624(91.1852%)	9820000000	85.05	0.316377	0.8644	6925.78	0.9965	0.3794
H163Mp2	247000000	24500000000	204000000	19404212634(97.5086%)	18426396080(92.595%)	19900000000	81.25	0.319174	0.8171	7000.71	0.9944	0.1951
H144Mp2	143000000	14100000000	127000000	12159552892(97.1437%)	11384035236(90.948%)	12500000000	88.67	0.314798	0.8431	7093.37	0.9965	0.3085
H107Mp2	141000000	14000000000	123000000	11631515812(97.2947%)	10886125052(91.0597%)	12000000000	85.62	0.309563	0.8815	7773.61	0.9987	0.345
H100Mp2	174000000	17200000000	163000000	15593926178(97.2541%)	14744564980(91.9569%)	16000000000	93.25	0.313021	0.8737	8386.72	0.9989	0.2863
